# Supplementary material for: First Report on the Acoustic Signals of Lahille’s Bottlenose Dolphins in Argentina
Source: Animals (Basel). 2026 Mar 6;16(5):822. doi: 10.3390/ani16050822 (PMC12984323; doi:10.3390/ani16050822)
Supplement: Supplementary file 1 [file animals-16-00822-s001.zip]

Archive with 2 entries (2 files):
- animals-4104091-supplementary Table S1.pdf
- Audio S1. 6209.250925112500.wav
